# Supplementary material for: Hydrogen-Rich Water Mitigates LPS-Induced Chronic Intestinal Inflammatory Response in Rats via Nrf-2 and NF-κB Signaling Pathways
Source: Vet Sci. 2022 Nov 8;9(11):621. doi: 10.3390/vetsci9110621 (PMC9692594; doi:10.3390/vetsci9110621)
Supplement: Supplementary file 1 [file vetsci-09-00621-s001.zip]

Archive with 1 entries (1 files):
- vetsci-1940128-Supplementary.pdf
